# Supplementary material for: FAM210B activates STAT1/IRF9/IFIT3 axis by upregulating IFN-α/β expression to impede the progression of lung adenocarcinoma
Source: Cell Death Dis. 2025 Feb 3;16(1):63. doi: 10.1038/s41419-025-07375-9 (PMC11791038; doi:10.1038/s41419-025-07375-9)
Supplement: Supplementary file 2 — Supplementary Table S1 [file 41419_2025_7375_MOESM2_ESM.xlsx]

## Sheet: Sheet1
Table S1 The gene-specific primer sequences used in this study.
Gene	Forward (5'-3')	Reverse (5'-3')
GAPDH	TCACCATCTTCCAGGAGCG	CTGCTTACCACCTTCTTGA
FAM210B	AGAGGAGAAAAAGCAAAGCAAG	AGATTCCAATGTGCAATGACAC
IFN-α	TCCAGAAGGCTCCAGCCATCT	TGCATCACACAGGCTTCCAAG
IFN-β	CCAACAAGTGTCTCCTCCAA	ATAGTCTCATTCCAGCCAGT
STAT1	CCCTTCTGGCTTTGGATTGAA	CTTCCCGGGAGCTCTCACTGA
IRF9	GCCCTACAAGGTGTATCAGTTG	TGCTGTCGCTTTGATGGTACT
IFIT3	TCAGAAGTCTAGTCACTTGGGG	ACACCTTCGCCCTTTCATTTC
IFIT1	TACAGCAACCATGAGTACAA	TCACATAGGCTAGTAGGTTG
MDA5	GTTGAAAAGGCTGGCTGAAAAC	TCGATAACTCCTGAACCACTG
RIG-I	CACACCAAGAGCCCAAAC	TGACCCGATAGCAACAGC
