# Supplementary material for: FAM210B activates STAT1/IRF9/IFIT3 axis by upregulating IFN-α/β expression to impede the progression of lung adenocarcinoma
Source: Cell Death Dis. 2025 Feb 3;16(1):63. doi: 10.1038/s41419-025-07375-9 (PMC11791038; doi:10.1038/s41419-025-07375-9)
Supplement: Supplementary file 3 — Supplementary Table S2 [file 41419_2025_7375_MOESM3_ESM.xlsx]

## Sheet: Sheet1
Table S2 siRNA sequences of genes used in this study.
Gene	Forward (5'-3')
NC	UUCUCCGAACGUGUCACGUTT
FAM210B	GCACAUUGGAAUCUCAUUATT
STAT1	CUCAUUCCGUGGACGAGGUdTdT
IRF9	CACAGAAUCUUAUCACAGU
IFIT3	GCUAUGGACUAUUCGAAUATT
TOM70	ACAAAUAAGAAGGAAUGUUTT
IRF3	GGAGGCAGUACUUCUGAUATT
